# Supplementary material for: Differences in Charge Distribution in Leishmania tarentolae Leishmanolysin Result in a Reduced Enzymatic Activity
Source: Int J Mol Sci. 2022 Jul 11;23(14):7660. doi: 10.3390/ijms23147660 (PMC9321319; doi:10.3390/ijms23147660)
Supplement: Supplementary file 1 [file ijms-23-07660-s001.zip]

Archive with 2 entries (2 files):
- Supplementary Tables and Figure Legends.pdf
- Table S1 - In silico analyis of L. tarentolae GP63_corrected.xlsx
