# Supplementary material for: Differences in Charge Distribution in Leishmania tarentolae Leishmanolysin Result in a Reduced Enzymatic Activity
Source: Int J Mol Sci. 2022 Jul 11;23(14):7660. doi: 10.3390/ijms23147660 (PMC9321319; doi:10.3390/ijms23147660)
Supplement: Supplementary file 1 [file ijms-23-07660-s001.zip › Table S1 - In silico analyis of L. tarentolae GP63_corrected.xlsx]

## Sheet: Página1
Table S.1: In silico analysis of leishmanolysin sequences from Leishmania tarentolae and the crystalized LmjF.10.0460 leishmanolysin from L. major retrieved from TritrypDB.
IDs	LENGTH	kDa (http://www.bioinformatics.org/sms/prot_mw.html)	SIGNAL PEPTIDE (http://www.cbs.dtu.dk/services/SignalP/)	TRANSMEMBRANE (http://www.cbs.dtu.dk/services/TMHMM/ or http://www.enzim.hu/hmmtop/html/submit.html)	DOMAINS (http://http://smart.embl-heidelberg.de/)	FUNCTIONAL SITES (http://prosite.expasy.org/)	GPI-ANCHOR (http://gpcr2.biocomp.unibo.it/gpipe/index.htm)
LmjF.10.0460	602 aa	63.9 kDa	YES' Cleavage site between pos. 41 and 42.	24-42 aa (1 helice)	Peptidase_M8, 46-568 aa (1.2e-158)	Zinc-binding region signature (261-270 aa)	Yes (NTAAGRRGPRAAATALLVAALLAVAL)
LtaP10.0450	224 aa	23.99 kDa	no	201-223 aa (1 helice)	Peptidase_M8, 46 to 571 aa (2.6e-256)	no hit	Yes (SGNGVAVGVGLFTAVSLLCVSVLAAIA)
LtaP10.0480	527 aa	57.19 kDa	YES' Cleavage site between pos. 20 and 21.	1 helice (9-28 aa)	Peptidase_M8, 1 to 194 1.(2e-75)	Zinc-binding region signature (206-215 aa)	not GPI-anchored
LtaP10.0560	127 aa	13.60 kDa	no	no	Peptidase_M8, 316 to 835 (6e-216)	Zinc-binding region signature (71-80 aa)	not GPI-anchored
LtaP10.0580	195 aa	21.15 kDa	no	no	Peptidase_M8, 1 to 179 (1.1e-69)	no hit	not GPI-anchored
LtaP10.0590	197 aa	21.03 kDa	no	no	Peptidase_M8, 1 to 169 (9.8e-64)	no hit	Yes (AAALHPAPRTAGAALLVTALVAVACA)
LtaP10.0600	105 aa	10.71 kDa	no	no	Peptidase_M8, 1 to 73 (6.2e-27)	no hit	Yes (NGVPSRRDLRSAVTVLLVAALAAVANA)
LtaP10.0640	57 aa	5.6 kDa	no	123-140 (1 helice)	Peptidase_M8, 1 to 29 (3.7e-06)	no hit	not GPI-anchored
LtaP10.0650	508 aa	54.65 kDa	no	no	Peptidase_M8, 1 to 476 aa (3.1e-221)	Zinc-binding region signature (166 - 175 aa)	Yes (NAVACYRGPRAASAALLVAALLSITCM)
LtaP10.0670	199 aa	21.73 kDa	no	no	Peptidase_M8, 1 to 179 (2.3e-70)	no hit	not GPI-anchored
LtaP10.0680	189 aa	20.46 kDa	no	no	Peptidase_M8, 1 to 166 (7.9e-56)	no hit	not GPI-anchored
LtaP10.0690	191 aa	20.62 kDa	no	no	Peptidase_M8, 1 to 158 (4.5e-59)	no hit	Yes (NAAAGHRSSRVAVTALLVAALLTVAGP)
LtaP10.0700	79 aa	8.42 kDa	no	no	Peptidase_M8, 1 to 63 (1.7e-24)	no hit	not GPI-anchored
LtaP10.0710	152 aa	15.87 kDa	no	no	Peptidase_M8, 1 to 120 (2.3e-47)	no hit	Yes (NAAPGRSGPRAAVTALLVAALLSITLA)
LtaP10.0800	169 aa	18.64 kDa	no	no	Peptidase_M8, 1 to 153 (3.2e-55)	no hit	not GPI-anchored
LtaP10.0810	98 aa	10.66 kDa	no	no	Peptidase_M8, 1 to 87 (6.3e-20)	no hit	not GPI-anchored
LtaP10.0830	59 aa	6.71 kDa	no	no	Peptidase_M8, 2 to 59 (3.6e-20)	no hit	not GPI-anchored
LtaP10.0840	90 aa	9.58 kDa	no	24-46, 26-75 (2 helices)	Peptidase_M8, 1 to 81 (2.8e-24)	no hit	not GPI-anchored
LtaP10.0890	170 aa	18.32 kDa	no	no	Peptidase_M8, 1 to 142 (6.6e-52)	no hit	Yes (AAAGHRASYAATTTLLVTTVLAVACA)
LtaP31.2430	624 aa	66.14 kDa	YES' Cleavage site between pos. 29 and 30.	2 helices (13-30 aa, 606-623 aa)	Peptidase_M8, 52 to 581 aa (8.6e-127)	Zinc-binding region signature (268 - 277 aa)	Yes (SAATTRTHGMVVSGLVAVAVLLGAFFF)
LtaP33.0300	243 aa	26.32 kDa	no	2 helices (67-91 aa, 218-242 aa)	Peptidase_M8, 1 to 179 aa (1.4e-70)	no hit	Yes (MATVARVLLGIVLSVMTLLVVWLLLISAPWVC)
LtaP10.0470*	637 aa	78.82 kDa	YES' Cleavage site between pos. 39 and 40.	21-43 (1 helice)	Peptidase_M8, 46 to 180 aa (9.5e-45)	no hit	not GPI-anchored
LtaP10.0510*	385 aa	30.54 kDa	no	no	Peptidase_M8, 68 to 270 aa (7.1e-82)	Zinc-binding region signature (224 - 233 aa)	not GPI-anchored
LtaP10.0550*	214 aa	12.07 kDa	no	no	Peptidase_M8, 62 to 174 aa (6.5e-42)	Zinc-binding region signature (128 - 137 aa)	not GPI-anchored
LtaP10.0760*	356 aa	27.67 kDa	no	no	Peptidase_M8, 1 to 181 aa (1.8e-76)	Zinc-binding region signature (148 - 157 aa)	not GPI-anchored
LtaP10.0570*	338 aa	20.34 kDa	no	66-83, 120-137 (2 helices)	2 x Peptidase_M8, 73 to 151 and 192 to 291 aa (8.5e-31 and 3.8e-45)	no hit	not GPI-anchored
LtaP10.0610*	108 aa	6.01 kDa	no	no	Peptidase_M8, 1 to 59 (2e-15)	no hit	not GPI-anchored
LtaP10.0780*	114 aa	6.60 kDa	no	no	Peptidase_M8, 1 to 57 (1.5e-17)	no hit	not GPI-anchored
LtaP10.0490*	958 aa	82.67 kDa	no	593-610 (1 helice)	3 x Peptidase_M8, 99/416, 454/528, 564/850 aa (2e-118, 3.8e-08, 3e-108)	Zinc-binding region signatures (304 - 313 e 769 - 778 aa)	not GPI-anchored
LtaP10.0500*	385 aa	36.81 kDa	no	207-225 (1 helice)	Peptidase_M8, 1 to 248 aa (2.6e-109)	Zinc-binding region signature (124 - 133 aa)	not GPI-anchored
LtaP10.0520*	545 aa	42.59 kDa	no	no	3 x Peptidase_M8, 1/75,114/244, 282/482 aa (7.7e-25, 1e-49, 1.6e-84)	Zinc-binding region signature (422 - 431 aa)	not GPI-anchored
LtaP10.0530*	450 aa	43.55 kDa	no	no	Peptidase_M8, 1 to 370 aa (1.9e-169)	Zinc-binding region signature (76 - 85 aa)	not GPI-anchored
LtaP10.0540*	182 aa	14.31 kDa	no	no	Peptidase_M8, 1 to 136 (5.7e-56)	Zinc-binding region signature (76 - 85 aa)	not GPI-anchored
LtaP10.0620*	152 aa	10.94 kDa	no	no	Peptidase_M8, 1 to 100 (1.4e-28)	no hit	not GPI-anchored
LtaP10.0630*	383 aa	30.66 kDa	no	no	2 x Peptidase_M8, 1 to 105 and 144 to 280 aa (1.5e-29 and 3.6e-40)	no hit	not GPI-anchored
LtaP10.0660*	269 aa	24.12 kDa	no	24-41 (1 helice)	Peptidase_M8, 1 to 228 aa (2.3e-97)	no hit	not GPI-anchored
LtaP10.0720*	303 aa	27.60 kDa	no	no	2 x Peptidase_M8, 1 to 100 and 142 to 287 aa (1e-27 and 9.9e-54)	no hit	not GPI-anchored
LtaP10.0730*	292 aa	26.22 kDa	no	no	Peptidase_M8, 132 to 276 aa (8.3e-49)	no hit	not GPI-anchored
LtaP10.0740*	213 aa	17.59 kDa	no	no	Peptidase_M8, 52 to 197 aa (1.1e-46)	no hit	not GPI-anchored
LtaP10.0750*	289 aa	26.02 kDa	no	no	Peptidase_M8, 1 to 177 aa (2.5e-64)	no hit	not GPI-anchored
LtaP10.0770*	430 aa	35.94 kDa	no	no	2 x Peptidase_M8, 1 to 123 and 157 to 364 aa (1.8e-45 and 1.8e-85)	Zinc-binding region signatures (76 - 85 e 328 - 337 aa)	not GPI-anchored
LtaP10.0790*	146 aa	10.10 kDa	no	no	Peptidase_M8, 1 to 88 (6.2e-33)	no hit	not GPI-anchored
LtaP10.0820*	569 aa	45.99 kDa	no	no	2 x Peptidase_M8, 56 to 342 and 378 to 488 aa (1.1e-116 and 5.1e-41)	Zinc-binding region signature (253 - 262 aa)	not GPI-anchored
LtaP10.0850*	339 aa	31.72 kDa	no	27-44, 270-287 (2 helices)	Peptidase_M8, 97 to 348 aa (7.8e-102)	no hit	Yes (NAAPGRSGPGAAATVSLVLSVLFFMACA)
LtaP10.0860*	266 aa	23.09 kDa	YES' Cleavage site between pos. 22 and 23.	no	Peptidase_M8, 69 to 234 aa (3.7e-59)	no hit	Yes (NGAVGHRSSRPAVTTLLATALVAVSFA)
LtaPcontig00528-1	77 aa	8.38 kDa	no	no	Peptidase_M8, 2 to 77 (2.3e-22)	no hit	not GPI-anchored
LtaPcontig00585-1	275 aa	30.41 kDa	no	no	Peptidase_M8, 1 to 275 aa (3.1e-116)	Zinc-binding region signature (190 - 199 aa)	not GPI-anchored
LtaPcontig00616-1	458 aa	50.53 kDa	no	no	Peptidase_M8, 1 to 435 aa (3.1e-187)	no hit	not GPI-anchored
LtaPcontig03009-1	73 aa	7.90 kDa	no	no	Peptidase_M8, 1 to 73 (1.5e-25)	no hit	not GPI-anchored
LtaPcontig03442-1	383 aa	42.11 kDa	no	no	Peptidase_M8, 1 to 382 aa (1.6e-172)	Zinc-binding region signature (166 - 175 aa)	not GPI-anchored
LtaPcontig04197-1	55 aa	6.07 kDa	no	no	Peptidase_M8, 1 to 55 (2.8e-14)	Zinc-binding region signature (19 - 28 aa)	not GPI-anchored
LtaPcontig04434-1	54 aa	5.65 kDa	no	no	Peptidase_M8, 1 to 54 (2.3e-09)	no hit	not GPI-anchored
LtaPcontig04553-1	56 aa	6.5 kDa	no	no	Peptidase_M8, 1 to 56 (2.5e-20)	no hit	not GPI-anchored
LtaPcontig05398-1	87 aa	9.54 kDa	no	no	Peptidase_M8, 1 to 87 (6.1e-32)	no hit	not GPI-anchored
LtaPcontig05472-1	52 aa	5.36 kDa	no	no	Peptidase_M8, 1 to 52 (1.8e-20)	no hit	not GPI-anchored
LtaPcontig05626-1	59 aa	6.77 kDa	no	no	Peptidase_M8, 1 to 59 (2.3e-22)	no hit	not GPI-anchored
LtaPcontig05680-1	195 aa	21.31 kDa	no	no	Peptidase_M8, 1 to 195 (8.9e-91)	Zinc-binding region signature (107 - 116 aa)	not GPI-anchored
LtaPcontig05877-1	54 aa	5.74 kDa	no	no	Peptidase_M8, 12 to 54 (4.4e-11)	no hit	not GPI-anchored
LtaPcontig05886-1	124 aa	13.14 kDa	no	no	Peptidase_M8, 1 to124 (4e-50)	Zinc-binding region signature (73 - 85 aa)	not GPI-anchored
LtaPcontig02770-1*	49 aa	5.10 kDa	no	no	Peptidase_M8, 1 to 49 (1.7e-16)	Zinc-binding region signature (30 - 39 aa)	not GPI-anchored
LtaPcontig05677-1*	37 aa	4.22 kDa	no	no	Peptidase_M8, 1 to 36 (4e-09)	no hit	not GPI-anchored
LtaPcontig02918-1*	39 aa	4.38 kDa	no	no	Peptidase_M8, 1 to 39 (4.4e-12)	no hit	not GPI-anchored
The L. major leishmanolysin LmjF.10.0460 is in red. Sequences with less than 200 amino acids are represented in gray, and the asterik "*" indicates sequences without all the amino acids identified. 2× and 3× indicate the number of times that a domain appears in the sequence.
